# Supplementary material for: Prenatal Ultrasound Findings and Chromosomal Outcomes of Pregnancies with Mosaic Embryo Transfer
Source: Diagnostics (Basel). 2024 Dec 12;14(24):2795. doi: 10.3390/diagnostics14242795 (PMC11674424; doi:10.3390/diagnostics14242795)
Supplement: Supplementary file 1 [file diagnostics-14-02795-s001.zip]

Archive with 1 entries (1 files):
- diagnostics-3346495-supplementary.pdf
